# Supplementary material for: The Protective Role of Feruloylserotonin in LPS-Induced HaCaT Cells
Source: Molecules. 2019 Aug 23;24(17):3064. doi: 10.3390/molecules24173064 (PMC6749254; doi:10.3390/molecules24173064)
Supplement: Supplementary file 1 [file molecules-24-03064-s001.zip]

Archive with 5 entries (4 files):
- Supplementary File/
- Supplementary File/Figure S1.tif
- Supplementary File/Figure S2.tif
- Supplementary File/Figure S3.tif
- Supplementary File/Figure S4.tif
